# Supplementary material for: Productivity-adjusted life-years and correlates of uncontrolled hypertension at two health facilities in Zambia
Source: PLoS One. 2023 Dec 7;18(12):e0295401. doi: 10.1371/journal.pone.0295401 (PMC10703239; doi:10.1371/journal.pone.0295401)
Supplement: S1 File — Hypertension PALYs DATA. (XLSX) [file pone.0295401.s002.xlsx]

## Sheet: hypertension PALYS DATA
Participant_number	redcap_survey_identifier	hypertension_palys_natam_timestamp	study_number	site	sex	marrital	employment_status	occupation	estimated_monthly_gross_sa	education_status	residence	height_meters	weighte_kgs	bmi	sbp	dbp	controlledHTN	Duration_HTN	what_medication_are_you_cu	what_other_conditions_do_y	Cormobidities	forget	miss_sick	miss_feel_better	hill_bone_score	adherence	Reason_PoorAdherence	Side_effects	if_yes_what_form_of_action	hypertension_palys_natam_complete	age	Presentism	presenteeismCAT_HTN	AbsenteesimCAT	absentism	Assummed_No_HTN_PALY	Assummed_No_HTN_PALYValue$	Productivity_Index_NEW	PALYS_NEW	PALYSValue_NEW$	PALYS_LOST_HTN	PALYSVALUE_LOST_HTN
7		2023-04-19 20:23:54	7	1	1	1	5			3	1	1.75	65	37.14	122	72		24	amlodipine	none	2	0	0	0	3	0	.	0	#NULL!	2	68	0	2	2	0	68	77339.1	1	68	77339.1	0	0
129		2023-05-18 05:58:23		1	1	2	6	none	0	3	1	#NULL!	76	#NULL!	125	80		48	nifedipine	none	2	0	0	0	3	0	.	0	#NULL!	2	43	0	2	2	0	43	48905.6	1	43	48905.6	0	0
1		2023-04-19 19:36:40	1	1	2	1	6	none	0	3	1	1.6	80	31.25	125	71		12	nifedipine	art	1	0	0	0	3	0	.	0	#NULL!	2	45	0	2	2	0	45	51180.3	1	45	51180.3	0	0
139		2023-05-18 06:19:06		1	2	1	6	none	0	4	1	#NULL!	95	#NULL!	128	92		48	amlodipine asprin	diabetes	1	0	0	0	3	0	.	1	1	2	40	0	2	2	0	40	45493.6	1	40	45493.6	0	0
17		2023-04-27 16:01:02	15	1	2	1	6	house wife		2	1	1.6	119	46.48	128	80		1	losartan	diabetes	1	0	0	0	3	0	.	0	3	2	59	0	2	2	0	59	67103.1	1	59	67103.1	0	0
6		2023-04-19 20:19:49	6	1	2	3	5	teacher	1000	4	1	#NULL!	70	#NULL!	129	63		276	enalapril amolodipine	none	2	0	0	0	3	0	.	0	#NULL!	2	70	0	2	2	0	70	79613.8	1	70	79613.8	0	0
87		2023-05-04 21:35:32		1	2	3	7	none	800	3	1	1.6	54	21.1	129	90		204	moduretic amlodipine atrovastatin	stroke	1	0	0	0	3	0	.	0	#NULL!	2	66	0	2	2	0	66	75064.4	1	66	75064.4	0	0
189		2023-05-21 18:32:35		1	2	1	3	business lady	150	2	2	#NULL!	52	#NULL!	130	74		48	enalapril	none	2	0	0	0	3	0	.	0	#NULL!	2	42	0	2	2	0	42	47768.3	1	42	47768.3	0	0
12		2023-04-20 11:59:12	10	1	1	1	5	clerk officer		4	1	1.68	87	30.82	149	99		492	carvedilol	diabetes	1	0	0	0	3	0	.	0	#NULL!	2	66	0	2	2	0	66	75064.4	1	66	75064.4	0	0
5		2023-04-19 20:09:51	5	1	2	3	6	none	500	2	2	1.4	80	40.82	160	68		24	lazix enalapril losartan carvedilol		2	0	0	0	3	0	.	0	#NULL!	2	82	0	2	2	0	82	93261.9	1	82	93261.9	0	0
95		2023-05-07 18:05:10		1	2	2	1	teacher	7000	4	1	1.7	107	36.59	160	95		132	amlodipine enalapril	art	1	0	0	0	3	0	.	0	#NULL!	2	44	0	2	2	0	44	50043	1	44	50043	0	0
9		2023-04-19 20:33:57	6	1	2	1	7			2	1	#NULL!	#NULL!	#NULL!	162	88		#NULL!	nifedipine	diabetes	1	0	0	0	3	0	.	0	#NULL!	2	70	0	2	2	0	70	79613.8	1	70	79613.8	0	0
16		2023-04-27 15:52:23	14	1	2	1	6	house wife	2000	3	1	1.6	80	31.25	162	103		24	nifedipine	diabetes	1	0	0	0	3	0	.	0	#NULL!	2	44	0	2	2	0	44	50043	1	44	50043	0	0
8		2023-04-19 20:30:04	7	1	1	.	5			3	1	1.73	70	23.38	181	97		492	lazix losartan	none	2	0	0	0	3	0	.	0	#NULL!	2	74	0	2	2	0	74	84163.2	1	74	84163.2	0	0
14		2023-04-20 12:10:27	12	1	1	1	2	general worker	2000	3	1	1.6	62	24.22	122	75		156			2	0	0	0	3	0	.	0	#NULL!	2	#NULL!	0	2	1	4	#NULL!	#NULL!	0.983673	#NULL!	#NULL!	#NULL!	#NULL!
126		2023-05-18 05:52:08		1	1	1	1	driver	6000	3	1	#NULL!	56	#NULL!	112	87		48	nifedipine	none	2	0	0	0	3	0	.	0	#NULL!	2	#NULL!	0	2	2	0	#NULL!	#NULL!	1	#NULL!	#NULL!	#NULL!	#NULL!
28		2023-04-27 16:56:28	26	2	2	1	3	business lady	1100	3	1	1.62	71	27.05	123	79		12	nifedipine	none	2	0	0	0	3	0	.	0	#NULL!	2	#NULL!	30	1	1	21	#NULL!	#NULL!	0.914286	#NULL!	#NULL!	#NULL!	#NULL!
66		2023-05-04 19:31:35		1	1	1	6	none	0	2	1	#NULL!	58	#NULL!	138	68		60	asprin furosemide	none	2	1	1	0	1	1	1	1	3	2	48	0	2	2	0	48	54592.3	1	48	54592.3	0	0
145		2023-05-18 06:32:18		1	2	1	6	none	0	2	2	#NULL!	94	#NULL!	145	93		36	moduretic	none	2	1	0	1	1	1	5	0	#NULL!	2	55	0	2	2	0	55	62553.7	1	55	62553.7	0	0
174		2023-05-21 11:19:36		2	1	1	7	none	0	3	2	1.38	50	26.25	148	96		3	asprin	none	2	0	1	1	1	1	2	1	2	2	#NULL!	#NULL!	.	.	#NULL!	#NULL!	#NULL!	#NULL!	#NULL!	#NULL!	#NULL!	#NULL!
3		2023-04-19 19:55:05	3	1	2	1	6		1000	2	1	1.6	60	23.44	184	93		4	none	none	2	1	1	1	0	1	.	.	#NULL!	2	50	0	2	2	0	50	56867	1	50	56867	0	0
179		2023-05-21 11:43:27		2	1	2	3	business man	2000	3	1	1.68	56	19.84	155	98		12	nifedipine	none	2	0	0	1	2	1	1	0	2	2	#NULL!	0	2	2	0	#NULL!	#NULL!	1	#NULL!	#NULL!	#NULL!	#NULL!
25		2023-04-27 16:43:28	23	2	2	2	3	business lady	900	2	1	1.65	69	25.34	187	93		6	nifedipine	none	2	1	0	1	1	1	1	0	#NULL!	2	#NULL!	7	1	1	21	#NULL!	#NULL!	0.914286	#NULL!	#NULL!	#NULL!	#NULL!
2		2023-04-19 19:49:29	2	1	1	1	2	security wing	2000	3	1	1.76	84	27.12	145	85		48		diabetes	1	1	0	0	2	1	5	0	#NULL!	2	#NULL!	12	1	1	12	#NULL!	#NULL!	0.95102	#NULL!	#NULL!	#NULL!	#NULL!
21		2023-04-27 16:23:31	19	2	2	1	3	business lady	0	1	1	1.58	70	28.04	178	88		24	nifedipine	none	2	1	0	1	1	1	1	0	#NULL!	2	#NULL!	20	1	1	21	#NULL!	#NULL!	0.914286	#NULL!	#NULL!	#NULL!	#NULL!
31		2023-04-27 17:15:55		2	2	2	2	maid	850	2	1	1.6	55	21.48	140	89		6	moduretic	none	2	0	0	1	2	1	1	1	1	2	#NULL!	30	1	1	7	#NULL!	#NULL!	0.971429	#NULL!	#NULL!	#NULL!	#NULL!
26		2023-04-27 16:48:17	24	2	2	1	3	business lady	900	3	1	1.69	65	22.76	130	88		24	nifedipine	none	2	1	0	1	1	1	1	0	#NULL!	2	#NULL!	60	1	1	51	#NULL!	#NULL!	0.791837	#NULL!	#NULL!	#NULL!	#NULL!
130		2023-05-18 06:00:35		1	1	1	2	driver	5000	4	1	#NULL!	60	#NULL!	127	85		24	enalapril moduretic	chronic sinusitis	1	0	0	0	3	0	.	1	3	2	47	0	2	1	245	47	53455	0	0	0	47	53455
132		2023-05-18 06:04:07		1	1	1	7	none	0	3	1	#NULL!	#NULL!	#NULL!	129	90		24	nifedipine	heart failure	1	0	0	0	3	0	.	0	#NULL!	2	48	0	2	1	245	48	54592.3	0	0	0	48	54592.3
91		2023-05-07 17:27:54		1	1	1	3	driver	1000	3	2	#NULL!	58	#NULL!	118	72		24	moduretic enalapril	chronic sinusitis	1	0	0	0	3	0	.	1	#NULL!	2	46	245	1	1	245	46	52317.6	0	0	0	46	52317.6
68		2023-05-04 19:49:36		1	2	1	1	teacher	7000	4	1	#NULL!	#NULL!	#NULL!	183	91		228	losartan amlodipine cavedilol	diabetes	1	0	0	0	3	0	.	0	#NULL!	2	50	245	1	1	245	50	56867	0	0	0	50	56867
105		2023-05-07 18:35:04		1	2	1	1	headtecher	10500	4	1	#NULL!	#NULL!	#NULL!	120	66		36	enalapril	diabetes	1	1	0	1	1	1	5	0	#NULL!	2	57	0	2	1	245	57	64828.4	0	0	0	57	64828.4
108		2023-05-07 18:44:40		2	2	1	3	business lady	1000	2	1	#NULL!	49	#NULL!	159	88		120	nifedipine	none	2	1	0	1	1	1	4	0	#NULL!	2	59	245	1	1	245	59	67103.1	0	0	0	59	67103.1
113		2023-05-07 19:00:27		1	1	1	2	driver	4600	3	1	#NULL!	61	#NULL!	163	101		24	furosemide	none	2	1	0	1	1	1	4	1	3	2	54	0	2	1	240	54	61416.4	0.0204082	1.10204	1253.4	52.898	60163
90		2023-05-07 17:18:30		1	2	2	3	marketeer	300	2	1	#NULL!	82	#NULL!	109	66		12	nifedipine	siatica	1	0	0	0	3	0	.	1	1	2	58	100	1	1	200	58	65965.7	0.183673	10.6531	12116.2	47.3469	53849.6
42		2023-04-27 19:09:43		2	1	1	3	business man	2500	3	1	1.7	68	23.53	158	88		18	nifedipine	none	2	0	0	1	2	1	1	1	1	2	23	60	1	1	42	23	26158.8	0.828571	19.0571	21674.5	3.94286	4484.37
22		2023-04-27 16:28:51	20	2	2	2	3	business lady	1500	3	1	1.6	105	41.02	130	80		7	amlodipine	none	2	1	0	1	1	1	1	1	1	2	24	40	1	1	15	24	27296.2	0.938776	22.5306	25625	1.46939	1671.19
34		2023-04-27 17:30:35		2	2	1	3	business lady	1500	2	1	1.67	60	35.93	169	70		7	nifedipine	none	2	1	1	1	0	1	1	0	#NULL!	2	24	30	1	1	7	24	27296.2	0.971429	23.3143	26516.3	0.685714	779.89
30		2023-04-27 17:05:48		2	2	1	1	registered nurse	8000	4	1	1.57	80	32.46	112	72		108	nifedipine	none	2	1	0	1	1	1	4	1	1	2	27	90	1	1	30	27	30708.2	0.877551	23.6939	26948	3.30612	3760.19
37		2023-04-27 17:42:56		2	2	1	3	business lady	850	2	1	1.72	92	31.1	189	90		12	amlodipine	none	2	0	0	1	2	1	1	1	3	2	24	14	1	1	3	24	27296.2	0.987755	23.7061	26961.9	0.293878	334.239
58		2023-04-27 20:16:24		1	2	2	4	student	0	4	1	1.6	80	31.25	126	91		48	enalapril asprin lazixs	left ventricle heart failure	1	1	1	1	0	1	5	1	3	2	25	0	2	1	5	25	28433.5	0.979592	24.4898	27853.2	0.510204	580.276
73		2023-05-04 20:25:17		1	2	2	3	business lady	1500	4	1	1.6	75	29.3	128	85		4	none	none	2	0	0	0	3	0	.	0	#NULL!	2	25	0	2	2	0	25	28433.5	1	25	28433.5	0	0
119		2023-05-18 05:39:31		2	2	1	3	business lady	1000	2	1	1.59	79	31.25	150	100		180	nifedipine	none	2	1	0	1	1	1	1	0	#NULL!	2	50	180	1	1	120	50	56867	0.510204	25.5102	29013.8	24.4898	27853.2
29		2023-04-27 17:02:26		2	2	1	3	business lady	30000	3	1	1.63	76	28.6	177	117		24	nifedipine	none	2	0	1	0	2	1	.	1	2	2	30	90	1	1	33	30	34120.2	0.865306	25.9592	29524.4	4.04082	4595.78
172		2023-05-21 11:15:04		2	1	1	1	registered nurse	8000	4	1	1.64	78	29	148	89		24	nifedipine	none	2	0	0	0	3	0	1	0	#NULL!	2	29	30	1	1	21	29	32982.9	0.914286	26.5143	30155.8	2.48571	2827.1
142		2023-05-18 06:26:07		1	2	2	6	none	0	3	1	#NULL!	68	#NULL!	131	90		24	none	none	2	1	1	1	0	1	2	0	#NULL!	2	27	0	2	2	0	27	30708.2	1	27	30708.2	0	0
166		2023-05-21 10:53:16		2	1	2	3	business man	3500	3	1	1.5	100	44.44	120	77		9	enalapril	diabetes	1	0	0	1	2	1	1	1	1	2	29	30	1	1	14	29	32982.9	0.942857	27.3429	31098.1	1.65714	1884.73
188		2023-05-21 12:18:18		2	2	2	3	business lady	3700	4	1	1.65	70	25.21	133	81		12	nifedipine enalapril	none	2	0	0	1	2	1	1	1	3	2	29	14	1	1	7	29	32982.9	0.971429	28.1714	32040.5	0.828571	942.367
114		2023-05-07 19:05:53		1	1	1	1	teacher	7000	4	1	#NULL!	98	#NULL!	135	78		36	nifedipine	none	2	1	0	1	2	1	5	0	#NULL!	2	30	5	1	1	4	30	34120.2	0.983673	29.5102	33563.1	0.489796	557.064
13		2023-04-20 12:04:28	11	1	2	1	2	whare house	900	2	2	1.58	76	30.44	174	114		72	lazix enalapril losartan carvedilol	ccf	1	1	1	0	1	1	1	0	#NULL!	2	45	144	1	1	84	45	51180.3	0.657143	29.5714	33632.8	15.4286	17547.5
160		2023-05-21 10:28:47		2	2	1	4	business lady	850	2	1	1.63	70	26.35	130	88		60	nifedipine	none	2	1	0	1	1	1	1	1	#NULL!	2	35	90	1	1	30	35	39806.9	0.877551	30.7143	34932.6	4.28571	4874.31
195		2023-05-21 19:11:06		1	2	1	6	none	0	3	1	#NULL!	39	#NULL!	140	90		96	asprin	asthmatic	1	0	0	0	3	0	.	0	#NULL!	2	31	0	2	2	0	31	35257.5	1	31	35257.5	0	0
112		2023-05-07 18:56:48		1	1	2	2	chef	5000	4	1	#NULL!	70	#NULL!	144	54		9	enalapril	diabetes	1	0	0	0	3	0	.	0	#NULL!	2	31	0	2	2	0	31	35257.5	1	31	35257.5	0	0
147		2023-05-18 06:37:11		1	1	2	3	business man	2000	3	1	#NULL!	76	#NULL!	162	95		204	none	none	2	1	1	1	0	1	5	0	#NULL!	2	31	0	2	2	0	31	35257.5	1	31	35257.5	0	0
143		2023-05-18 06:28:13		1	1	1	2	baker	4000	4	1	#NULL!	60	#NULL!	210	103		36	nifedipine	none	2	1	0	1	1	1	5	0	#NULL!	2	31	0	2	2	0	31	35257.5	1	31	35257.5	0	0
184		2023-05-21 12:10:15		2	1	2	1	driver	7000	4	1	1.7	89	30.7	155	98		6	nifedipine		2	0	0	0	3	0	1	0	#NULL!	2	32	21	1	1	7	32	36394.9	0.971429	31.0857	35355	0.914286	1039.85
181		2023-05-21 11:51:52		2	2	2	6	none	200	2	2	1.55	70	29.14	140	100		3	nifedipine	none	2	0	0	1	2	1	2	1	1	2	32	0	2	2	0	32	36394.9	1	32	36394.9	0	0
11		2023-04-20 11:50:07	9	1	2	3	3	marketeer	500	1	1	1.6	48	18.75	130	95		72		art	1	0	0	0	3	0	.	0	#NULL!	2	64	36	1	1	120	64	72789.8	0.510204	32.6531	37137.6	31.3469	35652.1
175		2023-05-21 11:25:09		2	2	5	3	business lady	1000	3	1	1.58	58	23.23	158	100		24	nifedipine enalapril	none	2	1	0	1	1	1	1	1	2	2	35	30	1	1	10	35	39806.9	0.959184	33.5714	38182.1	1.42857	1624.77
173		2023-05-21 11:17:10		2	2	2	4	student nurse	500	3	1	1.6	58	22.66	144	100		12	amlodipine		2	0	0	1	2	1	1	0	#NULL!	2	34	10	1	1	3	34	38669.6	0.987755	33.5837	38196.1	0.416327	473.505
128		2023-05-18 05:56:49		1	2	1	1	clinical officer	7000	4	1	#NULL!	86	#NULL!	153	84		144	amlodipine	none	2	1	1	1	0	1	5	0	#NULL!	2	34	0	2	1	2	34	38669.6	0.991837	33.7224	38353.9	0.277551	315.67
15		2023-04-26 17:33:41	13	1	1	1	2	marketing personnel	5000	4	1	1.75	70	22.86	140	86		2	amlodipine	none	2	0	1	1	1	1	5	1	2	2	37	2	1	1	20	37	42081.6	0.918367	33.9796	38646.3	3.02041	3435.23
138		2023-05-18 06:16:18		1	1	1	2	it specialist	6000	4	1	#NULL!	75	#NULL!	121	70		48	amlodipine	none	2	1	1	1	0	1	.	0	#NULL!	2	34	0	2	2	0	34	38669.6	1	34	38669.6	0	0
23		2023-04-27 16:33:53	21	2	2	1	3	business lady	750	2	1	1.65	62	22.77	129	81		14	nifedipine	none	2	1	0	1	1	1	1	1	#NULL!	2	35	21	1	1	7	35	39806.9	0.971429	34	38669.6	1	1137.34
170		2023-05-21 11:10:22		2	1	1	3	business man	5000	3	1	1.57	60	24.34	139	77		48	moduretic	hiv	1	1	0	1	2	1	1	0	#NULL!	2	39	90	1	1	30	39	44356.3	0.877551	34.2245	38924.9	4.77551	5431.38
190		2023-05-21 18:56:44		1	2	1	1	teacher	8000	4	1	#NULL!	70	#NULL!	141	89		24	amlodipine	none	2	0	0	0	3	0	.	0	#NULL!	2	36	6	1	1	12	36	40944.2	0.95102	34.2367	38938.8	1.76327	2005.43
117		2023-05-18 05:33:35		2	2	4	3	business lady	500	2	1	1.61	79	30.48	143	100		144	moduretic enalapril	none	2	0	0	1	2	1	1	0	#NULL!	2	38	30	1	1	21	38	43218.9	0.914286	34.7429	39514.4	3.25714	3704.48
164		2023-05-21 10:41:35		2	2	2	3	business lady	1000	2	1	1.53	67	28.62	147	87		7	nifedipine	none	2	1	0	1	1	1	1	1	1	2	37	21	1	1	14	37	42081.6	0.942857	34.8857	39676.9	2.11429	2404.66
155		2023-05-21 09:56:25		2	2	1	3	business lady	900	3	2	1.55	82	34.13	138	86		96	nifedipine asa	none	2	1	0	1	1	1	1	0	#NULL!	2	40	60	1	1	30	40	45493.6	0.877551	35.102	39923	4.89796	5570.64
161		2023-05-21 10:32:26		2	2	1	3	business lady	750	2	1	1.4	55	28.06	138	88		60	amlodipine	none	2	1	0	1	1	1	1	0	#NULL!	2	40	97	1	1	30	40	45493.6	0.877551	35.102	39923	4.89796	5570.64
176		2023-05-21 11:29:08		2	2	5	3	business lady	1000	2	1	1.77	76	2.26	130	77		48	nifedipine enalapril asa	diabetes	1	0	1	0	2	1	1	1	3	2	40	120	1	1	30	40	45493.6	0.877551	35.102	39923	4.89796	5570.64
158		2023-05-21 10:06:01		2	2	1	3	business lady	2000	3	1	1.59	67	26.5	132	79		48	nifedipine	none	2	0	0	1	2	1	1	0	#NULL!	2	39	60	1	1	21	39	44356.3	0.914286	35.6571	40554.3	3.34286	3801.97
191		2023-05-21 19:00:15		1	2	1	3	business lady	1500	3	1	#NULL!	56	#NULL!	149	100		48	none	none	2	1	1	1	0	1	3	0	#NULL!	2	38	0	2	1	14	38	43218.9	0.942857	35.8286	40749.3	2.17143	2469.65
157		2023-05-21 10:03:45		2	1	1	3	business lady	1800	2	1	1.5	60	26.67	160	90		36	nifedipine	none	2	1	0	1	1	1	1	0	#NULL!	2	38	30	1	1	14	38	43218.9	0.942857	35.8286	40749.3	2.17143	2469.65
149		2023-05-18 06:41:02		1	1	1	2	transport officer	4500	4	1	#NULL!	#NULL!	#NULL!	129	62		24	carvedilol amlodipine lasix	stroke	1	0	0	0	3	0	.	1	1	2	41	0	2	1	30	41	46630.9	0.877551	35.9796	40921	5.02041	5709.91
153		2023-05-18 06:50:40		1	2	1	1	soldier	5000	3	1	#NULL!	105	#NULL!	137	99		60	amlodipine enalapril	spondylosis altra	1	0	0	0	3	0	.	0	#NULL!	2	36	0	2	2	0	36	40944.2	1	36	40944.2	0	0
193		2023-05-21 19:05:22		1	2	1	2	accountant	7000	4	1	#NULL!	80	#NULL!	121	84		60	losartan amlodipine	none	2	1	0	1	1	1	5	0	#NULL!	2	38	12	1	1	12	38	43218.9	0.95102	36.1388	41102.1	1.86122	2116.85
182		2023-05-21 11:56:38		2	1	1	1	office orderly	4000	4	1	1.68	70	24.8	140	94		24	nifedipine	none	2	0	0	1	2	1	1	1	3	2	40	60	1	1	21	40	45493.6	0.914286	36.5714	41594.1	3.42857	3899.45
27		2023-04-27 16:51:13	25	2	1	1	2	security wing	1000	3	1	1.5	55	24.44	120	91		6	nifedipine	none	2	0	0	0	3	0	.	1	1	2	41	60	1	1	23	41	46630.9	0.906122	37.151	42253.3	3.84898	4377.6
185		2023-05-21 12:12:01		2	2	1	3	business lady	2000	3	1	1.65	70	25.71	130	88		12	moduretic	none	2	1	0	1	1	1	1	0	#NULL!	2	39	21	1	1	7	39	44356.3	0.971429	37.8857	43088.9	1.11429	1267.32
133		2023-05-18 06:05:43		1	2	1	6	none	0	2	2	#NULL!	85	#NULL!	120	80		48	lasix atenelol	none	2	0	0	0	3	0	.	0	#NULL!	2	38	0	2	2	0	38	43218.9	1	38	43218.9	0	0
56		2023-04-27 20:06:26		1	1	1	2	security wing	5000	3	1	1.5	55	24.44	130	89		60	asprin	diabetes	1	1	0	0	2	1	5	0	#NULL!	2	38	0	2	2	0	38	43218.9	1	38	43218.9	0	0
110		2023-05-07 18:49:27		1	1	1	2	security wing	2000	2	1	#NULL!	87	#NULL!	153	91		48	asprin	diabetes	1	1	1	1	0	1	5	0	#NULL!	2	38	0	2	2	0	38	43218.9	1	38	43218.9	0	0
159		2023-05-21 10:09:34		2	2	3	3	business lady	700	2	1	1.64	65	24.17	147	89		132	enalapril nifedipine asa	none	2	1	0	1	1	1	1	0	#NULL!	2	51	111	1	1	60	51	58004.3	0.755102	38.5102	43799.2	12.4898	14205.1
10		2023-04-20 08:26:51	9	1	2	1	1	teacher		4	1	#NULL!	92	#NULL!	123	84		6	Nefidioine, enalapril, losartan, larsix, moduretic	None	2	0	0	0	3	0	.	1	2	2	41	0	2	1	12	41	46630.9	0.95102	38.9918	44347	2.00816	2283.96
39		2023-04-27 17:51:57		2	2	1	1	registered nurse	7000	4	1	1.58	84	33.65	164	108		60	amlodipine propanolol	asthmatic	1	1	0	1	1	1	5	0	#NULL!	2	42	120	1	1	14	42	47768.3	0.942857	39.6	45038.7	2.4	2729.62
177		2023-05-21 11:31:34		2	1	1	1	teacher	5000	4	1	1.7	75	25.95	152	100		24	nifedipine	none	2	0	0	0	3	0	.	0	#NULL!	2	40	0	2	2	0	40	45493.6	1	40	45493.6	0	0
85		2023-05-04 21:26:34		1	1	4	6	none	100	3	1	1.65	40	14.69	196	124		12	furosemide	none	2	0	0	0	3	0	.	0	#NULL!	2	42	5	1	1	7	42	47768.3	0.971429	40.8	46403.5	1.2	1364.81
93		2023-05-07 17:51:29		1	2	1	2	food officer	2000	4	1	#NULL!	55	#NULL!	165	108		12	amlodipine nifedipine	tb hiv	1	0	0	0	3	0	.	0	#NULL!	2	41	0	2	2	0	41	46630.9	1	41	46630.9	0	0
67		2023-05-04 19:37:05		1	2	3	6	none	400	2	2	#NULL!	67	#NULL!	192	133		192	nifedipine	none	2	0	0	0	3	0	1	0	#NULL!	2	41	0	2	2	0	41	46630.9	1	41	46630.9	0	0
19		2023-04-27 16:11:46	16	1	2	1	6	house wife	0	4	1	1.77	71	22.66	200	106		288	losartan	diabetes	1	0	0	0	3	0	.	1	3	2	41	0	2	2	0	41	46630.9	1	41	46630.9	0	0
50		2023-04-27 19:41:58		1	2	1	1	data clerk	6000	4	1	1.77	124	39.58	140	88		120	amlodipine modurectic	angina pectoris	1	1	1	0	1	1	5	1	#NULL!	2	41	14	1	2	0	41	46630.9	1	41	46630.9	0	0
115		2023-05-07 19:08:59		1	2	1	3	farmer	2000	3	1	#NULL!	78	#NULL!	148	71		156	amlodipine enalapril	diabetes	1	1	1	1	0	1	5	0	#NULL!	2	63	84	1	1	84	63	71652.4	0.657143	41.4	47085.9	21.6	24566.5
111		2023-05-07 18:52:58		1	1	1	3	farmer	300	2	2	#NULL!	67	0	156	103		36	amlodipine enalapril	none	2	0	0	0	3	0	.	0	#NULL!	2	44	7	1	1	14	44	50043	0.942857	41.4857	47183.4	2.51429	2859.6
146		2023-05-18 06:35:17		1	1	1	1	police officer	5000	4	1	#NULL!	118	#NULL!	134	87		180	moduretic amlodipine propranolol	none	2	1	0	1	1	1	5	0	#NULL!	2	43	3	1	1	7	43	48905.6	0.971429	41.7714	47508.3	1.22857	1397.3
61		2023-04-27 20:29:23		1	2	2	1	registered nurse	4000	4	1	1.6	60	23.44	154	96		72	amlodipine	diabetes	1	0	0	0	3	0	.	0	#NULL!	2	42	0	2	2	0	42	47768.3	1	42	47768.3	0	0
144		2023-05-18 06:30:18		1	2	4	7	none	0	4	1	#NULL!	75	#NULL!	179	80		216	none	none	2	1	1	1	0	1	2	0	#NULL!	2	42	0	2	2	0	42	47768.3	1	42	47768.3	0	0
41		2023-04-27 19:06:08		2	2	1	1	registered midwife	6000	4	1	1.65	86	31.59	134	87		216	propanolol	none	2	1	0	0	2	1	5	0	#NULL!	2	42	21	1	2	0	42	47768.3	1	42	47768.3	0	0
136		2023-05-18 06:11:48		1	2	4	3	business lady	3000	4	1	#NULL!	72	#NULL!	131	85		72	amlodipine	none	2	1	0	1	1	1	3	0	2	2	43	0	2	1	4	43	48905.6	0.983673	42.298	48107.2	0.702041	798.459
186		2023-05-21 12:14:45		2	2	1	3	business lady	4000	3	1	1.6	61	23.83	120	78		180	nifedipine asa	none	2	0	0	1	2	1	1	0	#NULL!	2	45	30	1	1	14	45	51180.3	0.942857	42.4286	48255.7	2.57143	2924.59
165		2023-05-21 10:51:15		2	2	1	3	business lady	850	2	1	1.55	60	24.97	130	73		24	nifedipine	none	2	1	0	1	1	1	1	1	1	2	47	30	1	1	21	47	53455	0.914286	42.9714	48873.1	4.02857	4581.86
140		2023-05-18 06:22:15		1	2	1	1	lecturer	10000	4	1	#NULL!	75	#NULL!	108	70		10	lasix amlodipine clopigrel	none	2	1	1	1	0	1	5	1	1	2	44	0	2	1	3	44	50043	0.987755	43.4612	49430.2	0.538776	612.771
163		2023-05-21 10:38:21		2	2	4	3	business lady	1250	2	1	1.75	77	25.14	138	89		168	enalapril nifedipine	none	2	1	0	1	1	1	1	0	#NULL!	2	58	90	1	1	60	58	65965.7	0.755102	43.7959	49810.8	14.2041	16154.9
36		2023-04-27 17:38:39		2	2	3	7	none	850	2	1	1.67	71	25.46	162	79		36	enalapril	diabetes	1	0	1	1	1	1	1	0	#NULL!	2	48	120	1	1	21	48	54592.3	0.914286	43.8857	49913	4.11429	4679.34
81		2023-05-04 21:12:41		1	2	1	6	none	0	4	1	1.6	115	44.92	175	90		120	enalapril	none	2	0	0	0	3	0	.	0	#NULL!	2	45	0	2	1	6	45	51180.3	0.97551	43.898	49926.9	1.10204	1253.4
121		2023-05-18 05:43:28		1	2	1	3	gtt agent	5000	3	1	#NULL!	75	#NULL!	124	66		144	amlodipine	none	2	0	0	0	3	0	.	0	3	2	44	#NULL!	.	2	0	44	50043	1	44	50043	0	0
24		2023-04-27 16:39:16	22	2	1	1	3	business man	15000	4	1	1.7	80	27.68	185	95		120	nifedipine moduretin	none	2	0	0	0	3	0	.	0	#NULL!	2	47	30	1	1	14	47	53455	0.942857	44.3143	50400.4	2.68571	3054.57
169		2023-05-21 11:06:38		2	1	1	3	business man	2000	3	1	1.5	70	31.11	130	77		24	amlodipine	none	2	0	0	1	2	1	1	1	2	2	47	30	1	1	14	47	53455	0.942857	44.3143	50400.4	2.68571	3054.57
137		2023-05-18 06:14:12		1	2	4	3	business lady	2000	3	1	#NULL!	150	#NULL!	104	77		48	losartan amlodipine moduretic	epilepsis	1	1	0	1	1	1	3	1	#NULL!	2	45	#NULL!	.	1	2	45	51180.3	0.991837	44.6327	50762.5	0.367347	417.798
40		2023-04-27 17:56:19		2	2	1	3	business lady	1000	3	1	1.6	85	33.2	#NULL!	#NULL!		192			2	1	0	1	1	1	1	0	#NULL!	2	51	90	1	1	30	51	58004.3	0.877551	44.7551	50901.8	6.2449	7102.57
83		2023-05-04 21:19:37		1	1	1	3	farmer	800	2	1	1.62	58	22.1	167	92		4	enalapril	none	2	0	0	0	3	0	.	0	#NULL!	2	46	2	1	1	6	46	52317.6	0.97551	44.8735	51036.4	1.12653	1281.25
86		2023-05-04 21:30:42		1	1	1	2	electrical engineer	4000	4	1	1.6	95.6	37.11	168	108		51	moduretic	none	2	0	0	0	3	0	.	0	#NULL!	2	45	0	2	2	0	45	51180.3	1	45	51180.3	0	0
124		2023-05-18 05:48:07		1	2	1	6	none	0	3	2	#NULL!	58	#NULL!	120	70		12	none	none	2	1	1	1	0	1	3	0	#NULL!	2	45	0	2	2	0	45	51180.3	1	45	51180.3	0	0
60		2023-04-27 20:24:02		1	2	1	1	teacher	4500	4	1	1.54	52	21.93	141	94		36	amlodipine	diabetes	1	1	0	0	2	1	.	1	3	2	45	0	2	2	0	45	51180.3	1	45	51180.3	0	0
162		2023-05-21 10:35:42		2	1	1	1	registered midwife	9000	4	1	1.67	80	28.69	127	87		132	nifedipine atenelol	none	2	0	0	0	3	0	1	0	#NULL!	2	48	30	1	1	14	48	54592.3	0.942857	45.2571	51472.8	2.74286	3119.56
192		2023-05-21 19:02:48		1	1	1	3	business man	10000	4	1	#NULL!	72	#NULL!	180	120		180	amlodipine enalapril	none	2	1	0	1	1	1	5	1	1	2	48	4	1	1	14	48	54592.3	0.942857	45.2571	51472.8	2.74286	3119.56
180		2023-05-21 11:48:05		2	1	1	3	business man	4000	4	1	1.65	70	25.71	142	82		84	amlodipine	none	2	0	0	1	2	1	1	0	#NULL!	2	50	60	1	1	21	50	56867	0.914286	45.7143	51992.7	4.28571	4874.31
151		2023-05-18 06:46:45		1	1	1	3	farmer	6000	4	1	#NULL!	#NULL!	#NULL!	122	72		24	enalapril	none	2	1	0	1	1	1	5	0	#NULL!	2	47	0	2	1	6	47	53455	0.97551	45.849	52145.9	1.15102	1309.1
197		2023-05-21 19:16:08		1	1	1	3	business man	4000	3	1	#NULL!	115	#NULL!	119	81		12	nifedipine	none	2	0	0	0	3	0	.	0	#NULL!	2	46	0	2	2	0	46	52317.6	1	46	52317.6	0	0
53		2023-04-27 19:54:03		1	2	2	6	marketeer	0	3	1	1.71	104	35.57	151	98		36	nifedipine asa	art	1	1	0	1	1	1	.	1	3	2	46	0	2	2	0	46	52317.6	1	46	52317.6	0	0
171		2023-05-21 11:12:54		2	1	1	1	police officer	4000	4	1	1.73	85	28.4	150	98		96			2	0	0	0	3	0	1	0	#NULL!	2	49	60	1	1	14	49	55729.7	0.942857	46.2	52545.1	2.8	3184.55
150		2023-05-18 06:43:41		1	2	1	6	none	0	3	1	#NULL!	63	#NULL!	118	80		24	enalapril	none	2	0	0	0	3	0	.	1	1	2	47	0	2	2	0	47	53455	1	47	53455	0	0
109		2023-05-07 18:47:19		1	2	1	3	business lady	3000	3	1	#NULL!	77	#NULL!	163	91		24	amlodipine enalapril	diabetes	1	0	0	0	3	0	.	0	#NULL!	2	47	0	2	2	0	47	53455	1	47	53455	0	0
92		2023-05-07 17:47:25		1	1	1	3	art expert	5000	4	2	#NULL!	62	#NULL!	171	112		156	nifedipine moduretic	diabetes	1	0	0	0	3	0	.	1	3	2	47	0	2	2	0	47	53455	1	47	53455	0	0
187		2023-05-21 12:16:33		2	1	1	1	cashier	8000	4	1	1.7	85	29.41	130	77		24	nifedipine	none	2	0	0	0	3	0	1	0	#NULL!	2	50	21	1	1	14	50	56867	0.942857	47.1429	53617.5	2.85714	3249.54
55		2023-04-27 20:02:24		1	1	1	6	driver	0	3	1	1.7	75	25.95	125	94		24	enalapril asa atvastan	art	1	0	0	0	3	0	.	0	#NULL!	2	48	0	2	2	0	48	54592.3	1	48	54592.3	0	0
57		2023-04-27 20:10:57		1	2	3	6	business lady	0	2	2	1.6	59	23.01	141	89		60	enalapril	diabetes	1	1	1	0	1	1	1	1	3	2	48	0	2	2	0	48	54592.3	1	48	54592.3	0	0
156		2023-05-21 09:59:56		2	2	3	3	business lady	800	2	1	1.65	70	25.71	150	98		180	enalapril nifedipine	none	2	0	0	1	2	1	1	0	#NULL!	2	55	60	1	1	30	55	62553.7	0.877551	48.2653	54894.1	6.73469	7659.64
18		2023-04-27 16:06:38	15	1	2	3	3	business lady	1000	3	1	1.73	65	21.72	134	86		12	losartan	diabetes rvd-r	1	0	1	0	2	1	1	1	2	2	49	0	2	2	0	49	55729.7	1	49	55729.7	0	0
106		2023-05-07 18:38:29		1	1	1	3	business man	3000	3	1	#NULL!	89	#NULL!	124	78		12	moduretic enalapril		2	1	1	1	0	1	5	0	3	2	49	40	1	2	0	49	55729.7	1	49	55729.7	0	0
33		2023-04-27 17:25:16		2	1	3	3	business man	3000	4	1	1.68	68	24.09	198	106		12	moduretic nifedipine	none	2	0	0	0	3	0	.	1	1	2	56	60	1	1	30	56	63691	0.877551	49.1429	55892.1	6.85714	7798.9
32		2023-04-27 17:21:58		2	1	1	3	business man	2800	2	1	1.81	110	33.58	156	107		120	moduretic nifedipine	none	2	0	0	0	3	0	.	1	1	2	53	60	1	1	14	53	60279	0.942857	49.9714	56834.5	3.02857	3444.52
141		2023-05-18 06:23:48		1	2	1	1	drug enforcement officer	7000	4	1	#NULL!	62	#NULL!	122	74		60	nifedipine enalapril	none	2	0	0	0	3	0	.	0	#NULL!	2	50	0	2	2	0	50	56867	1	50	56867	0	0
116		2023-05-07 19:11:46		1	2	1	3	marketeer	300	2	2	#NULL!	85	#NULL!	131	65		36	amlodipine enalapril	none	2	0	0	0	3	0	.	0	#NULL!	2	63	50	1	1	48	63	71652.4	0.804082	50.6571	57614.4	12.3429	14038
38		2023-04-27 17:47:42		2	2	1	6	farmer	500	.	2	1.69	64	22.41	239	118		60		diabetes	1	1	0	1	1	1	1	1	2	2	58	21	1	1	30	58	65965.7	0.877551	50.898	57888.3	7.10204	8077.44
59		2023-04-27 20:20:39		1	2	4	3	business lady	2000	2	1	1.6	54	21.09	155	98		300	hydrochlorothozide	none	2	1	0	0	2	1	1	0	#NULL!	2	51	0	2	2	0	51	58004.3	1	51	58004.3	0	0
194		2023-05-21 19:07:49		1	2	1	1	teacher	9000	4	1	#NULL!	90	#NULL!	180	100		36	nifedipine	none	2	0	0	0	3	0	.	0	#NULL!	2	64	0	2	1	48	64	72789.8	0.804082	51.4612	58528.9	12.5388	14260.9
88		2023-05-04 21:39:36		1	2	1	7	none	200	2	2	1.54	65.8	27.75	152	101		12	nifedipine	breast cancer	1	0	0	0	3	0	.	1	1	2	52	0	2	2	0	52	59141.7	1	52	59141.7	0	0
148		2023-05-18 06:38:41		1	2	1	1	teacher	7000	4	1	#NULL!	55	#NULL!	132	96		348	nifedipine	none	2	0	0	0	3	0	.	0	#NULL!	2	52	52	1	2	0	52	59141.7	1	52	59141.7	0	0
20		2023-04-27 16:16:35	17	1	2	4	2	maid	1000	3	2	1.6	49	19.14	124	71		144	enalapril	diabetes	1	0	0	0	3	0	.	0	#NULL!	2	53	0	2	2	0	53	60279	1	53	60279	0	0
84		2023-05-04 21:22:24		1	1	1	3	mechanic	8000	4	1	1.72	85	27.72	173	79		48	moduretic enalapril	none	2	0	0	0	3	0	.	0	#NULL!	2	53	0	2	2	0	53	60279	1	53	60279	0	0
167		2023-05-21 11:01:29		2	1	1	1	engineer	11000	4	1	1.6	90	35.16	159	90		12	nifedipine asa	none	2	0	0	0	3	0	.	0	#NULL!	2	55	21	1	1	7	55	62553.7	0.971429	53.4286	60766.5	1.57143	1787.25
168		2023-05-21 11:04:26		2	1	1	1	engineer	11000	4	1	1.6	90	35.16	159	90		12	nifedipine asa	none	2	0	0	0	3	0	.	0	#NULL!	2	55	21	1	1	7	55	62553.7	0.971429	53.4286	60766.5	1.57143	1787.25
107		2023-05-07 18:42:30		1	1	1	7	none	0	2	1	#NULL!	73	#NULL!	119	68		12	asprin nifedipine atarsatam losartan	none	2	0	0	0	3	0	.	0	#NULL!	2	54	0	2	2	0	54	61416.4	1	54	61416.4	0	0
52		2023-04-27 19:49:43		1	2	1	1	registered nurse	8000	4	1	1.59	79	31.25	140	89		192	amlodipine enalapril asa	none	2	0	0	0	3	0	.	0	#NULL!	2	54	0	2	2	0	54	61416.4	1	54	61416.4	0	0
51		2023-04-27 19:45:25		1	1	1	1	purchasing officer	10000	4	1	1.78	89	28.09	150	99		36	losartan amlodipine asa	asthmatic	1	0	0	0	3	0	.	0	#NULL!	2	54	0	2	2	0	54	61416.4	1	54	61416.4	0	0
152		2023-05-18 06:48:40		1	2	4	3	farmer	3000	4	2	#NULL!	94	#NULL!	139	89		36	moduretic atenelol	none	2	1	0	1	1	1	4	0	#NULL!	2	56	6	1	1	7	56	63691	0.971429	54.4	61871.3	1.6	1819.74
44		2023-04-27 19:17:47		2	1	1	1	police officer	3700	4	1	1.74	80	26.42	129	106		168	moduretic nifedipine enalapril	none	2	0	0	1	2	1	1	1	1	2	56	30	1	1	7	56	63691	0.971429	54.4	61871.3	1.6	1819.74
123		2023-05-18 05:46:33		1	2	1	3	farmer	4000	3	2	#NULL!	73	#NULL!	115	86		24	amlodipine modurectic	none	2	0	0	0	3	0	.	0	#NULL!	2	59	10	1	1	18	59	67103.1	0.926531	54.6653	62173	4.33469	4930.02
35		2023-04-27 17:34:11		2	1	1	3	business man	2000	1	1	1.79	72	22.47	120	70		6	nifedipine	none	2	0	0	0	3	0	1	1	1	2	58	30	1	1	14	58	65965.7	0.942857	54.6857	62196.3	3.31429	3769.47
65		2023-05-04 19:27:07		1	2	3	3	business lady	8000	4	1	1.65	71	26.08	122	84		60	none	none	2	0	0	0	3	0	.	0	#NULL!	2	55	0	2	2	0	55	62553.7	1	55	62553.7	0	0
99		2023-05-07 18:17:49		1	1	1	2	none	0	4	1	1.8	105	32.41	138	80		6	amlodipine	none	2	0	0	0	3	0	.	0	#NULL!	2	55	0	2	2	0	55	62553.7	1	55	62553.7	0	0
89		2023-05-07 17:14:59		1	1	1	1	police officer	5000	3	1	#NULL!	68	#NULL!	121	68		168	enalapril nifedipine	none	2	1	0	1	1	1	5	0	#NULL!	2	57	0	2	1	4	57	64828.4	0.983673	56.0694	63770	0.930612	1058.42
131		2023-05-18 06:02:11		1	2	5	3	business lady	3000	4	1	#NULL!	#NULL!	#NULL!	129	34		24	nifedipine	none	2	0	0	0	3	0	.	0	#NULL!	2	60	2	1	1	14	60	68240.4	0.942857	56.5714	64340.9	3.42857	3899.45
94		2023-05-07 18:02:22		1	2	1	6	none	0	2	2	#NULL!	60	#NULL!	138	75		204	nifedipine enalapril	diabetes	1	1	0	1	1	1	2	0	#NULL!	2	62	0	2	1	21	62	70515.1	0.914286	56.6857	64470.9	5.31429	6044.15
104		2023-05-07 18:32:33		1	1	3	1	power controler	7000	4	1	1.7	87	30.1	157	87		60	amlodipine modurectic	art	1	0	0	0	3	0	.	0	#NULL!	2	57	0	2	2	0	57	64828.4	1	57	64828.4	0	0
102		2023-05-07 18:27:38		1	1	1	6	bricklayer	0	1	1	1.69	57	19.96	173	99		12	nifedipine	art	1	0	0	0	3	0	.	0	#NULL!	2	57	0	2	2	0	57	64828.4	1	57	64828.4	0	0
70		2023-05-04 19:56:20		1	1	1	1		5950	4	1	1.67	88	31.56	167	76		1	nifedipine	none	2	1	0	1	1	1	5	0	#NULL!	2	57	0	2	2	0	57	64828.4	1	57	64828.4	0	0
118		2023-05-18 05:36:47		2	2	1	3	business lady	600	2	1	1.7	82	28.37	142	82		15	amlodipine modurectic asa	none	2	0	0	0	3	0	1	0	#NULL!	2	65	90	1	1	30	65	73927.1	0.877551	57.0408	64874.8	7.95918	9052.3
43		2023-04-27 19:13:40		2	1	1	3	business man	1500	3	1	1.66	56	20.32	170	100		9	nifedipine	gastritis	1	1	1	1	0	1	1	1	1	2	65	120	1	1	30	65	73927.1	0.877551	57.0408	64874.8	7.95918	9052.3
125		2023-05-18 05:50:29		1	2	1	1	teacher	7000	4	1	#NULL!	80	#NULL!	189	115		360	amlodipine telma H	asthmatic	1	1	0	1	1	1	.	1	#NULL!	2	59	6	1	1	7	59	67103.1	0.971429	57.3143	65185.8	1.68571	1917.23
122		2023-05-18 05:45:03		1	2	1	3	farmer	3000	2	2	#NULL!	68	#NULL!	132	90		48	amlodipine modurectic	none	2	0	0	0	3	0	.	0	#NULL!	2	58	#NULL!	.	1	2	58	65965.7	0.991837	57.5265	65427.2	0.473469	538.496
46		2023-04-27 19:24:58		1	1	1	1	teacher	3500	4	1	1.76	65	20.98	143	80		36	moduretic nifedipine	none	2	0	0	0	3	0	.	0	#NULL!	2	58	0	2	2	0	58	65965.7	1	58	65965.7	0	0
63		2023-04-27 20:36:12		1	1	1	5	none	3000	2	2	1.65	54	19.83	206	120		36	enalapril	none	2	0	0	0	3	0	.	1	2	2	58	0	2	2	0	58	65965.7	1	58	65965.7	0	0
127		2023-05-18 05:54:51		1	1	4	3	electrician	4000	4	1	#NULL!	57	#NULL!	129	86		36	furosemide enalapril spinoloctone	eye problems	1	1	1	1	0	1	1	1	3	2	58	0	2	2	0	58	65965.7	1	58	65965.7	0	0
62		2023-04-27 20:33:06		1	1	1	2	driver	3500	3	1	1.7	66	22.84	170	118		24	moduretic	none	2	1	0	1	1	1	5	0	#NULL!	2	59	0	2	1	4	59	67103.1	0.983673	58.0367	66007.5	0.963265	1095.56
74		2023-05-04 20:29:17		1	1	1	2	laundry man	350	2	1	1.65	69	25.34	160	100		1	enalapril	none	2	0	0	0	3	0	.	0	#NULL!	2	59	0	2	2	0	59	67103.1	1	59	67103.1	0	0
100		2023-05-07 18:21:25		1	1	1	1	teacher	7000	4	1	1.92	125	33.91	190	109		12	amlodipine telma H	diabetes	1	0	0	0	3	0	.	0	#NULL!	2	59	0	2	2	0	59	67103.1	1	59	67103.1	0	0
79		2023-05-04 21:01:57		1	1	1	5	none	0	4	1	1.7	84	29.07	166	101		180	enalapril	diabetes	1	0	1	0	2	1	5	0	#NULL!	2	60	0	2	1	2	60	68240.4	0.991837	59.5102	67683.3	0.489796	557.064
75		2023-05-04 20:37:02		1	1	1	1	general worker	900	2	1	1.58	68	27.24	152	93		96	moduretic	none	2	0	0	0	3	0	.	0	#NULL!	2	68	20	1	1	30	68	77339.1	0.877551	59.6735	67869	8.32653	9470.1
120		2023-05-18 05:41:29		1	1	1	3	poultry farmer	8000	3	2	#NULL!	71	#NULL!	135	80		120	amlodipine	pud	1	0	0	0	3	0	.	0	#NULL!	2	60	0	2	2	0	60	68240.4	1	60	68240.4	0	0
178		2023-05-21 11:40:08		2	1	.	5	soldier	3000	4	1	1.5	80	35.56	160	102		36	furosemide	none	2	0	0	0	3	0	.	0	#NULL!	2	60	0	2	2	0	60	68240.4	1	60	68240.4	0	0
96		2023-05-07 18:08:36		1	2	3	7	none	0	2	1	1.6	52	20.31	189	99		96	amlodipine enalapril asa	none	2	0	0	0	3	0	.	0	#NULL!	2	60	0	2	2	0	60	68240.4	1	60	68240.4	0	0
45		2023-04-27 19:22:14		1	2	3	5	none	0	3	1	1.75	92	31.1	160	90		84	amlodipine enalapril	none	2	0	0	0	3	0	.	0	#NULL!	2	61	0	2	2	0	61	69377.7	1	61	69377.7	0	0
71		2023-05-04 20:15:52		1	2	1	3	business man	3000	3	1	1.62	81	30.84	170	90		168	moduretic	diabetes	1	0	0	1	2	1	.	0	#NULL!	2	61	0	2	2	0	61	69377.7	1	61	69377.7	0	0
135		2023-05-18 06:10:02		1	2	1	3	business lady	4000	4	1	#NULL!	103	#NULL!	128	90		420	enalapril nifedipine	none	2	0	0	0	3	0	.	0	#NULL!	2	62	0	2	2	0	62	70515.1	1	62	70515.1	0	0
54		2023-04-27 19:58:04		1	2	1	6	none	0	3	1	1.7	75	25.95	150	86		132	amlodipine asa	diabetes	1	0	0	0	3	0	.	0	#NULL!	2	62	0	2	2	0	62	70515.1	1	62	70515.1	0	0
101		2023-05-07 18:23:52		1	2	1	7	none	0	2	1	#NULL!	#NULL!	#NULL!	165	99		12	amlodipine modurectic	none	2	0	0	0	3	0	.	0	#NULL!	2	62	0	2	2	0	62	70515.1	1	62	70515.1	0	0
47		2023-04-27 19:27:31		1	2	1	7	none	0	2	1	1.59	60	23.73	159	74		180	amlodipine enalapril	diabetes	1	0	0	0	3	0	.	0	#NULL!	2	63	0	2	2	0	63	71652.4	1	63	71652.4	0	0
98		2023-05-07 18:14:23		1	2	3	5	none	0	4	1	1.7	84	29.07	179	104		120	amlodipine telma H	diabetes	1	0	0	0	3	0	.	0	#NULL!	2	63	0	2	2	0	63	71652.4	1	63	71652.4	0	0
196		2023-05-21 19:13:36		1	1	1	3	farmer	2000	2	2	#NULL!	60	#NULL!	128	85		60	nifedipine	none	2	0	0	0	3	0	.	0	#NULL!	2	64	0	2	2	0	64	72789.8	1	64	72789.8	0	0
78		2023-05-04 20:57:52		1	2	4	6	none	500	2	2	1.5	52	23.11	182	86		24		none	2	0	1	0	2	1	2	0	#NULL!	2	66	7	1	1	7	66	75064.4	0.971429	64.1143	72919.7	1.88571	2144.7
198		2023-05-21 19:18:11		1	2	4	7	none	0	2	1	#NULL!	105	#NULL!	137	85		120	amlodipine	stroke	1	0	0	0	3	0	.	0	#NULL!	2	65	0	2	2	0	65	73927.1	1	65	73927.1	0	0
154		2023-05-18 06:52:51		1	2	3	7	none	0	2	2	#NULL!	102	#NULL!	117	72		180	none	hiv	1	1	1	1	0	1	5	0	#NULL!	2	65	0	2	2	0	65	73927.1	1	65	73927.1	0	0
134		2023-05-18 06:07:54		1	1	1	3	painter	5000	4	1	#NULL!	66	#NULL!	131	82		36	furosemide enalapril	ptb	1	1	1	1	0	1	.	0	#NULL!	2	65	0	2	2	0	65	73927.1	1	65	73927.1	0	0
72		2023-05-04 20:20:59		1	2	3	2	none	0	4	1	#NULL!	67	#NULL!	158	77		48	moduretic amlodipine	none	2	1	0	1	1	1	1	0	#NULL!	2	65	0	2	2	0	65	73927.1	1	65	73927.1	0	0
76		2023-05-04 20:42:34		1	2	1	7	none	0	1	1	1.6	67	26.17	174	174		36	enalapril		2	1	1	0	1	1	5	0	#NULL!	2	65	0	2	2	0	65	73927.1	1	65	73927.1	0	0
64		2023-05-04 19:22:08		1	2	3	7	none	1000	3	1	#NULL!	50	#NULL!	113	71		36	nifedipine	tb	1	1	0	1	1	1	2	0	#NULL!	2	67	0	2	2	0	67	76201.8	1	67	76201.8	0	0
183		2023-05-21 11:58:59		2	2	4	5	banker	0	4	1	1.6	80	31.25	160	120		36	nifedipine	none	2	0	0	0	3	0	.	1	2	2	70	30	1	1	7	70	79613.8	0.971429	68	77339.1	2	2274.68
49		2023-04-27 19:34:25		1	2	3	5	none	0	4	1	1.59	75	29.67	111	66		96	amlodipine	art	1	0	0	0	3	0	.	0	#NULL!	2	69	0	2	2	0	69	78476.5	1	69	78476.5	0	0
48		2023-04-27 19:30:45		1	2	4	5	none	0	4	1	1.6	70	27.34	150	86		132	amlodipine telmitan	diabetes	1	0	0	0	3	0	.	0	#NULL!	2	69	0	2	2	0	69	78476.5	1	69	78476.5	0	0
97		2023-05-07 18:11:23		1	2	1	5	none	0	4	1	1.7	99	34.26	197	103		552	carvedilol	none	2	0	0	0	3	0	.	0	#NULL!	2	69	0	2	2	0	69	78476.5	1	69	78476.5	0	0
103		2023-05-07 18:30:05		1	2	4	7	none	0	1	1	1.56	52	33.33	156	68		48	amlodipine	art	1	0	0	0	3	0	.	0	#NULL!	2	72	0	2	2	0	72	81888.5	1	72	81888.5	0	0
69		2023-05-04 19:53:08		1	2	1	5	marketeer	1000	2	1	1.55	87	36.21	157	87		36	enalapril	diabetes	1	0	0	0	3	0	.	0	#NULL!	2	72	0	2	2	0	72	81888.5	1	72	81888.5	0	0
80		2023-05-04 21:08:54		1	1	1	5	driver	150	4	1	1.69	60	21.01	159	80		48	amlodipine	none	2	0	0	0	3	0	.	0	#NULL!	2	74	0	2	1	1	74	84163.2	0.995918	73.698	83819.6	0.302041	343.523
82		2023-05-04 21:16:20		1	2	3	6	none	0	1	1	1.59	50	19.78	157	62		36	moduretic enalapril	none	2	0	0	0	3	0	.	0	#NULL!	2	74	0	2	2	0	74	84163.2	1	74	84163.2	0	0
4		2023-04-19 20:02:45	4	1	1	1	3	farmer	500	3	2	1.78	83	26.19	142	72		12	nifedipine rivosemide	eye problems	1	0	0	0	3	0	.	0	#NULL!	2	77	#NULL!	.	1	7	77	87575.2	0.971429	74.8	85073	2.2	2502.15
77		2023-05-04 20:45:54		1	1	1	7	farmer	100	2	1	1.67	70	25.1	184	133		60	moduretic	diabetes	1	0	0	0	3	0	.	0	#NULL!	2	82	0	2	2	0	82	93261.9	1	82	93261.9	0	0
